# Supplementary material for: Candidate variants in DNA replication and repair genes in early-onset renal cell carcinoma patients referred for germline testing
Source: BMC Genomics. 2023 Apr 24;24:212. doi: 10.1186/s12864-023-09310-8 (PMC10123997; doi:10.1186/s12864-023-09310-8)
Supplement: Supplementary file 1 — Additional file 1: Peripheral blood lymphocyte DNA analysis: whole exome sequencing, gene variants annotation and prioritization. Supplementary Figure 1. Pathway enrichment for the genes with identified DDR germline variants according to over-representation analysis (ORA). FDR is provided inside the boxes of the heat map. Supplementary Figure 2. A. siRNA depletion of POLD1, POLE, POLH, POLK, RRM2B and ATM genes in Caki RCC cell line. A. Cells were transfected with the designated siRNAs (two per gene), or GL2 control or WRN positive control. Cells were fixed, permeabilized, blocked and stained for γH2AX antibody. Cells were scored for γH2AX foci and the data are plotted as relative induction of γH2AX to GL2 control from 2 independent experiments. *** for p<0.001, ** for p<0.01, * for p<0.05 and NS for p>0.05, Wilcoxon signed rank test. Supplementary Figure 3. Representative cell cycle data from immortalized B-cell lines from Pt #1 (POLD1, POLH), Pt#2 (POLE), Pt#16 (POLK) PBMCs and corresponding immortalized B-cell lines from matched control. A. Percent positive gated cells is presented for each cell cycle phase for each cell line (controls on the left in blue, cases on the right in red). Data for 3 independent repeats are presented. *** for p<0.001, ** for p<0.01, * for p<0.05, NS for p>0.05, Wilcoxon signed rank test. Supplementary Figure 4. Difference in DNA replication fork elongation/restoration in EBV-transformed cell line with POLK (Pt #16) variant, and representative pictures of DNA fibers for the main figures 2E and 2F. For all graphs: *** for p<0.001, ** for p<0.01, * for p<0.05 and NS for p>0.05, unpaired, non-parametric t-test, Mann-Whitney criteria. Means with SD are plotted. Data for 3 independent repeats are presented as IdU tract length or CldU/IdU tract length ratio. A. Difference in DNA replication fork elongation/restoration in EBV-transformed cell line with POLK E29K variant at the baseline and replication stress was assessed using DNA fiber assay. [file 12864_2023_9310_MOESM1_ESM.zip]

Archive with 3 entries (3 files):
- 12864_2023_9310_MOESM1_ESM.pdf
- Supplementary Table 8.xlsx
- Supplementary Table.1 and 2.xlsx
