# Supplementary material for: Candidate variants in DNA replication and repair genes in early-onset renal cell carcinoma patients referred for germline testing
Source: BMC Genomics. 2023 Apr 24;24:212. doi: 10.1186/s12864-023-09310-8 (PMC10123997; doi:10.1186/s12864-023-09310-8)
Supplement: Supplementary file 1 — Additional file 1: Peripheral blood lymphocyte DNA analysis: whole exome sequencing, gene variants annotation and prioritization. Supplementary Figure 1. Pathway enrichment for the genes with identified DDR germline variants according to over-representation analysis (ORA). FDR is provided inside the boxes of the heat map. Supplementary Figure 2. A. siRNA depletion of POLD1, POLE, POLH, POLK, RRM2B and ATM genes in Caki RCC cell line. A. Cells were transfected with the designated siRNAs (two per gene), or GL2 control or WRN positive control. Cells were fixed, permeabilized, blocked and stained for γH2AX antibody. Cells were scored for γH2AX foci and the data are plotted as relative induction of γH2AX to GL2 control from 2 independent experiments. *** for p<0.001, ** for p<0.01, * for p<0.05 and NS for p>0.05, Wilcoxon signed rank test. Supplementary Figure 3. Representative cell cycle data from immortalized B-cell lines from Pt #1 (POLD1, POLH), Pt#2 (POLE), Pt#16 (POLK) PBMCs and corresponding immortalized B-cell lines from matched control. A. Percent positive gated cells is presented for each cell cycle phase for each cell line (controls on the left in blue, cases on the right in red). Data for 3 independent repeats are presented. *** for p<0.001, ** for p<0.01, * for p<0.05, NS for p>0.05, Wilcoxon signed rank test. Supplementary Figure 4. Difference in DNA replication fork elongation/restoration in EBV-transformed cell line with POLK (Pt #16) variant, and representative pictures of DNA fibers for the main figures 2E and 2F. For all graphs: *** for p<0.001, ** for p<0.01, * for p<0.05 and NS for p>0.05, unpaired, non-parametric t-test, Mann-Whitney criteria. Means with SD are plotted. Data for 3 independent repeats are presented as IdU tract length or CldU/IdU tract length ratio. A. Difference in DNA replication fork elongation/restoration in EBV-transformed cell line with POLK E29K variant at the baseline and replication stress was assessed using DNA fiber assay. [file 12864_2023_9310_MOESM1_ESM.zip › Supplementary Table.1 and 2.xlsx]

## Sheet: Supplementary Table 1
Supplementary table 1. List of candidate genes for WES analysis.
Gene name	Entrez IID
ABL1	25
ACAN	176
ACHE	43
ACY1	95
ADAM10	102
ADAM17	6868
ADH1A	124
ADPRH	141
AGTR1	185
AHNAK	79026
AKAP13	11214
AKT1	207
AKT2	208
ALDH1A1	216
ALK	238
ALKBH2	121642
ALKBH3	221120
ANK1	286
ANKRD2	26287
APAF1	317
APC	324
APEX1	328
APEX2	27301
APLF	200558
APOE	348
APRT	353
APTX	54840
AR	367
ARHGEF7	8874
ARID1A	8289
ATM	472
ATR	545
ATRIP	84126
AURKA	6790
AURKB	9212
AXIN2	8313
AXL	558
BAG1	573
BAG6	7917
BAP1	8314
BAX	581
BCHE	590
BCL2	596
BCL2L1	598
BGLAP	632
BIRC2	329
BIRC5	332
BIRC7	79444
BLM	641
BMPR1A	657
BMPR2	659
BRAF	673
BRCA1	672
BRCA2	675
BRIP1	83990
BTG3	10950
BTK	695
BTRC	8945
BUB1B	701
CA2	760
CA9	768
CALM1	801
CALM3	808
CARD11	84433
CASP1	834
CASP2	835
CASP3	836
CASP8	841
CASP9	842
CAV1	857
CCNA2	890
CCNB1	891
CCND1	595
CCND3	896
CCNH	902
CD4	920
CD44	960
CD82	3732
CDC27	996
CDC73	79577
CDH1	999
CDH16	1014
CDK2	1017
CDK4	1019
CDK7	1022
CDKN1A	1026
CDKN1B	1027
CDKN2A	1029
CDKN2B	1030
CDKN2C	1031
CETN2	1069
CHAF1A	10036
CHEK1	1111
CHEK2	11200
CISH	1154
CKS1B	1163
CLK2	1196
CLTC	1213
CLU	1191
CNN2	1265
COL18A1	80781
COL1A1	1277
CRABP1	1381
CRADD	8738
CREBBP	1387
CRYAB	1410
CSF1R	1436
CST3	1471
CSTB	1476
CSTF3	1479
CTSB	1508
CTSD	1509
CUL7	9820
CXCL8	3576
CYLD	1540
CYP1A1	1543
CYTB	4519
DAPK1	1612
DCLRE1A	9937
DCLRE1B	64858
DCLRE1C	64421
DDB1	1642
DDB2	1643
DHX9	1660
DIABLO	56616
DICER1	23405
DIRC2	84925
DISC1	27185
DLC1	10395
DLG4	1742
DMC1	11144
DMD	1756
DNM2	1785
DUT	1854
DYNLL1	8655
E2F1	1869
E2F3	1871
EEF1B2	1933
EEF2	1938
EFS	10278
EGF	1950
EGFR	1956
EGR1	1958
EIF4G1	1981
EME1	146956
EME2	197342
ENDOV	284131
EP400	57634
EPAS1	2034
ERBB2	2064
ERBB3	2065
ERBB4	2066
ERCC1	2067
ERCC2	2068
ERCC3	2071
ERCC4	2072
ERCC5	2073
ERCC6	2074
ERCC8	1161
ESR1	2099
EXO1	9156
EXT1	2131
EXT2	2132
EZR	7430
FAAP24	91442
FABP1	2168
FADD	8772
FAN1	22909
FANCA	2175
FANCB	2187
FANCC	2176
FANCD2	2177
FANCE	2178
FANCF	2188
FANCG	2189
FANCI	55215
FANCL	55120
FANCM	57697
FAS	355
FBXO7	25793
FBXW7	55294
FEN1	2237
FGF2	2247
FGF23	8074
FGF5	2250
FGFR1	2260
FGFR2	2263
FGFR3	2261
FH	2271
FIGF	2277
FKBP1A	2280
FLCN	201163
FLT1	2321
FLT3	2322
FLT4	2324
FN1	2335
FOS	2353
FOXO3	2309
FZR1	51343
GATA3	2625
GDF9	2661
GEMIN4	50628
GEN1	348654
GJB1	2705
GMNN	51053
GNB2L1	10399
GPC3	2719
GRB10	2887
GRB7	2886
GSK3B	2932
GSPT1	2935
GSS	2937
GSTM1	2944
GSTM2	2946
GSTM3	2947
GSTP1	2950
GTF2H1	2965
GTF2H2	2966
GTF2H3	2967
GTF2H4	2968
GTF2H5	404672
H2AFX	3014
HAPLN1	1404
HARS	3035
HAVCR1	26762
HELQ	113510
HGS	9146
HIF1A	3091
HIF1AN	55662
HIF3A	64344
HLA-DQB1	3199
HLTF	6596
HNF1A	6927
HNF1B	6928
HNF4A	3172
HRAS	3265
HSPA1A	3303
HSPA1B	3304
HSPA4	3308
HSPA9	3313
HSPB1	3315
HSPBAP1	79663
HSPD1	3329
HSPH1	10808
HUS1	3364
ICAM1	3383
IFNA1	3439
IFNA2	3440
IFNAR1	3454
IFNAR2	3455
IGF1	3479
IGFBP3	3486
IKBKB	3551
IL2	3558
IL2RA	3559
IL2RB	3560
IL2RG	3561
ILK	3611
INS	3630
IRS4	8471
ITGA5	3678
ITGB1	3688
ITGB3	3690
ITGB4	3691
ITK	3702
JAK2	3717
JUND	3727
JUP	3728
KAT5	10524
KCNIP4	80333
KCNJ12	3768
KDM5C	8242
KDM6A	7403
KDR	3791
KISS1	3814
KIT	3815
KITLG	4254
KLF6	1316
KMT2D	8085
KRAS	3845
KRT19	3880
KRT7	3855
KRT8	3856
L1CAM	3897
LCK	3932
LDB3	11155
LDHB	3945
LGALS3	3958
LIG1	3978
LIG3	3980
LIG4	3981
LMO1	4004
LRP1B	53353
LRP2	4036
LTK	4058
M6PR	4074
MAD2L2	10459
MAGI1	9223
MALAT1	378938
MAP2K1	5604
MAP2K2	5605
MAP2K3	5606
MAP3K5	4217
MAPK1	5594
MAPK14	1432
MAPK3	5595
MATK	4145
MAX	4149
MBD4	8930
MCM2	4171
MDC1	9656
MDM2	4193
MDM4	4194
MEN1	4221
MET	4233
MGMT	4255
MITF	4286
MKI67	4288
MLH1	4292
MLH3	27030
MMP14	4323
MMP2	4313
MMP9	4318
MMS19	64210
MNAT1	4331
MPG	4350
MPHOSPH6	10200
MPL	4352
MPLKIP	136647
MRE11A	4361
MSH2	4436
MSH3	4437
MSH4	4438
MSH5	4439
MSH6	2956
MSN	4478
MTOR	2475
MUC1	4582
MUC16	94025
MUC4	4585
MUS81	80198
MUTYH	4595
MYC	4609
NABP2	79035
NAV3	89795
NBN	4683
NBPF3	84224
NBR1	4077
NCOA3	8202
NCOA6	23054
NCOR1	9611
NCOR2	9612
NDRG1	10397
NDUFA13	51079
NEIL1	79661
NEIL2	252969
NEIL3	55247
NF1	4763
NF2	4771
NFKB1	4790
NFKBIA	4792
NHEJ1	79840
NNMT	4837
NONO	4841
NOTCH2	4853
NPM1	4869
NR3C1	2908
NRP1	8829
NTHL1	4913
NTRK1	4914
NUDT1	4521
NUP155	9631
NXF1	10482
OGG1	4968
ONECUT1	3175
PABPC1	26986
PAK1	5058
PALB2	79728
PARP1	142
PARP2	10038
PARP3	10039
PBRM1	55193
PCNA	5111
PDGFRA	5156
PDGFRB	5159
PECAM1	5175
PER1	5187
PFAS	5198
PGK1	5230
PGR	5241
PHB2	11331
PHOX2B	8929
PIDD1	55367
PIK3C2B	5287
PIK3CA	5290
PIK3R1	5295
PITRM1	10531
PLAU	5328
PLAUR	5329
PLG	5340
PLIN2	123
PML	5371
PMS1	5378
PMS2	5395
PMS2P3	5387
PNKP	11284
PNO1	56902
POLB	5423
POLD1	5424
POLE	5426
POLG	5428
POLH	5429
POLI	11201
POLK	51426
POLL	27343
POLM	27434
POLN	353497
POLQ	10721
POLR2A	5430
POLR2B	5431
POM121	9883
POMC	5443
PPA1	5464
PRCC	5546
PRF1	5551
PRKAR1A	5573
PRKCD	5580
PRKCE	5581
PRKCZ	5590
PRKDC	5591
PTBP1	5725
PTCH1	5727
PTEN	5728
PTGS2	5743
PTK2	5747
PTK2B	2185
PTPN11	5781
PXN	5829
PZP	5858
RAD1	5810
RAD17	5884
RAD18	56852
RAD23A	5886
RAD23B	5887
RAD50	10111
RAD51	5888
RAD51B	5890
RAD51C	5889
RAD51D	5892
RAD54B	25788
RAD54L	8438
RAD9A	5883
RAF1	5894
RALA	5898
RALGDS	5900
RAN	5901
RAP1GAP	5909
RB1	5925
RBBP8	9401
RDM1	9400
RECQL	5965
RECQL4	9401
RECQL5	9400
REL	5966
RELA	5970
REN	5972
RET	5979
REV1	51567
REV3L	5980
RHEB	6009
RIF1	55183
RNF139	11236
RNF168	165918
RNF4	6047
RPA1	6117
RPA2	6118
RPA3	6119
RPA4	29935
RPL8	6132
RPS12	6206
RPS6KA2	6196
RPS6KA3	6197
RPS9	6203
RRAS2	22800
RRM2B	50484
RUNX1	861
RYR1	6261
S100A7	6389
SBDS	51119
SCARB1	949
SDHA	6389
SDHAF2	54949
SDHB	6390
SDHC	6391
SDHD	6392
SERPINE1	5054
SETBP1	26040
SETD2	29072
SETMAR	6419
SFPQ	6421
SFRP1	6422
SFRP2	6423
SHANK1	50944
SHC2	25759
SHFM1	7979
SHPRH	257218
SIRT1	23411
SKCG-1	100049615
SLC2A1	6513
SLC4A8	9498
SLC9A3R1	9368
SLX1A	548593
SLX1B	79008
SLX4	84464
SMAD2	4087
SMAD4	4089
SMAD7	4092
SMARCA4	6597
SMARCB1	6598
SMARCE1	6605
SMC1A	8243
SMN1	6606
SMUG1	23583
SNRPG	6637
SOCS3	9021
SOD2	6648
SOS1	6654
SP1	6667
SPO11	23626
SPTBN4	57731
SRSF2	6427
STAT1	6772
STAT3	6774
STAT5B	6777
STK11	6794
SUFU	51684
SULT1A1	6817
SUN1	23353
SYNE1	23345
SYNE2	23224
TAF1	6872
TAGLN2	8407
TCEB1	6921
TCEB2	6923
TDG	6996
TDP1	55775
TDP2	51567
TEC	7006
TEP1	7011
TERT	7015
TFAP2A	7020
TFE3	7030
TFEB	7942
TFEC	22797
TGFA	7039
TGFBR1	7046
TGFBR2	7048
TGM2	7052
THBS1	7057
THRB	7068
TIMP1	7076
TIMP2	7077
TIMP3	7078
TJP1	7082
TMED10	10972
TMSB4X	7114
TNFRSF10B	8795
TNFSF10	8743
TNS4	84951
TOPBP1	11073
TP53	7157
TP53BP1	7158
TP53BP2	7159
TRAF2	7186
TREX1	11277
TRIB3	57761
TSC1	7248
TSC2	7249
TSHR	7253
TTN	7273
TUBB	203068
UBE2A	7319
UBE2B	7320
UBE2N	7334
UBE2QL1	134111
UBE2V2	7336
UBR5	51366
UGT1A3	54659
UNC5C	8633
UNG	7374
UQCRB	7381
UQCRC2	7385
UQCRFS1	7386
UQCRQ	27089
VEGFA	7422
VEGFB	7423
VEGFC	7424
VHL	7428
VHLL	391104
WRN	7486
WT1	7490
XAB2	56949
XPA	7507
XPC	7508
XRCC1	7515
XRCC2	7516
XRCC3	7517
XRCC4	7518
XRCC5	7520
XRCC6	2547
YWHAE	7531
YY1	7528
ZNF804A	91752

## Sheet: Supplementary Table 2
Supplementary table 2. Annotation of candidate variants identified in the 22 eoRCC patients.
Patient #	Gene.refGene	cytoBand		Position	Ref	Alt	Func.refGene	ExonicFunc	AA Change	gnomAD freq	gnomAD freq Ashkenazi Jewish	ACMG classification	CLNSIG	SIFT prediction	Polyphen2 prediction	MutationAssessor prediction	PROVEAN prediction	Sanger sequencing validated
p1	FH	1q43	rs201878591	241680532	C	T	exonic	nonsynonymous SNV	FH:NM_000143:exon2:c.G217A:p.V73M	6.092e-05	0	uncertain sugnificance	Uncertain_significance	Tolerated	Benign	Neutral	Neutral	yes
p1	MCM2	3q21.3	rs141867973	127325493	G	C	exonic	nonsynonymous SNV	MCM2:NM_004526:exon6:c.G934C:p.V312L	0.0005	0	uncertain sugnificance	.	Damaging	Probably damaging	High	Deleterious	no
p1	MTOR	1p36.22		11189856	C	T	exonic	nonsynonymous SNV	MTOR:NM_004958:exon40:c.G5653A:p.V1885I	0.0003	0.0004	uncertain sugnificance	Uncertain_significance	Tolerated	Probably damaging	Low	Neutral	no
p1	PARP1	1q42.12	rs3219062	226570748	G	T	exonic	nonsynonymous SNV	PARP1:NM_001618:exon8:c.C1148A:p.S383Y	0.0015	0	uncertain sugnificance	.	Damaging	Possibly damaging	Low	Neutral	no
p1	POLD1	19q13.33	rs145473716	50917023	G	A	exonic	nonsynonymous SNV	POLD1:NM_001308632:exon18:c.G2353A:p.V785I,POLD1:NM_001256849:exon19:c.G2275A:p.V759I,POLD1:NM_002691:exon19:c.G2275A:p.V759I	0.0018	0.0213	likely pathogenic	Conflicting_interpretations_of_pathogenicity	Damaging	Probably damaging	Medium	Neutral	yes
p1	POLH	6p21.1	rs2307456	43565568	G	T	exonic	nonsynonymous SNV	POLH:NM_001291969:exon3:c.G254T:p.G85V,POLH:NM_001291970:exon5:c.G626T:p.G209V,POLH:NM_006502:exon5:c.G626T:p.G209V	0.0038	0.0039	likely pathogenic	Benign	Damaging	Probably damaging	High	Deleterious	yes
p2	BRCA2	13q13.1		32937632	T	G	exonic	nonsynonymous SNV	BRCA2:NM_000059:exon18:c.T8293G:p.C2765G	1.233e-05	0	uncertain sugnificance	Uncertain_significance	Damaging	Probably damaging	Medium	Deleterious	no
p2	PDGFRA	4q12	rs373061721	55146632	A	T	exonic	nonsynonymous SNV	PDGFRA:NM_001347827:exon16:c.A2306T:p.K769M,PDGFRA:NM_001347829:exon16:c.A2306T:p.K769M,PDGFRA:NM_001347830:exon16:c.A2345T:p.K782M,PDGFRA:NM_006206:exon16:c.A2306T:p.K769M,PDGFRA:NM_001347828:exon17:c.A2381T:p.K794M	6.916e-05	0	uncertain sugnificance	Uncertain_significance	Tolerated	Probably damaging	Medium	Neutral	no
p2	POLE	12q24.33		133219172	C	T	exonic	stopgain	POLE:NM_006231:exon37:c.G4872A:p.W1624X	4.066e-06	0	uncertain sugnificance	Uncertain_significance	.	.	.	.	yes
p3	MITF	3p13	rs149617956	69964690	G	A	exonic	nonsynonymous SNV	MITF:NM_000248.4:c.952G>A:p.Glu318Lys	0.001578	0.0002882	pathogenic	Pathogenic/Likely pathogenic, risk factor	.	.	.	.	yes
p4	BCL2L1	20q11.21		30309627	C	T	exonic	nonsynonymous SNV	BCL2L1:NM_001317919:exon2:c.G395A:p.R132Q,BCL2L1:NM_001317920:exon2:c.G395A:p.R132Q,BCL2L1:NM_001317921:exon2:c.G395A:p.R132Q,BCL2L1:NM_001322239:exon2:c.G395A:p.R132Q,BCL2L1:NM_001322240:exon2:c.G395A:p.R132Q,BCL2L1:NM_001322242:exon2:c.G395A:p.R132Q,BCL2L1:NM_138578:exon2:c.G395A:p.R132Q	3.655e-05	0	uncertain sugnificance	.	Damaging	Possibly damaging	Low	Neutral	no
p4	RRM2B	8q22.3		103237248	-	T	splicing	.	.	.	.	uncertain sugnificance	.	.	.	.	.	no
p5	NEIL3	4q34.3	rs149552701	178283483	G	A	exonic	nonsynonymous SNV	NEIL3:NM_018248:exon10:c.G1676A:p.R559H	0.0001	0	uncertain sugnificance	.	Damaging	Probably damaging	Medium	Neutral	no
p5	OGG1	3p25.3	rs113561019	9798475	G	A	exonic	nonsynonymous SNV	OGG1:NM_002542:exon6:c.G923A:p.G308E,OGG1:NM_016819:exon6:c.G923A:p.G308E,OGG1:NM_016820:exon6:c.G923A:p.G308E,OGG1:NM_016821:exon6:c.G923A:p.G308E,OGG1:NM_016828:exon6:c.G923A:p.G308E,OGG1:NM_016829:exon6:c.G923A:p.G308E	0.0039	0.0026	uncertain sugnificance	.	Damaging	Probably damaging	High	Deleterious	no
p5	UBR5	8q22.3		103282286	C	T	exonic	nonsynonymous SNV	UBR5:NM_001282873:exon50:c.G7211A:p.R2404H,UBR5:NM_015902:exon50:c.G7211A:p.R2404H	.	.	uncertain sugnificance	.	Damaging	Probably damaging	Low	Deleterious	no
p6	KDR	4q12	rs56302315	55955969	C	T	exonic	nonsynonymous SNV	KDR:NM_002253:exon24:c.G3193A:p.A1065T	0.0005	0.0105	uncertain sugnificance	.	Tolerated	Probably damaging	Neutral	Deleterious	no
p6	RIF1	2q23.3		152276772	T	C	exonic	nonsynonymous SNV	RIF1:NM_001177665:exon6:c.T572C:p.L191S,RIF1:NM_001177663:exon7:c.T572C:p.L191S,RIF1:NM_001177664:exon7:c.T572C:p.L191S,RIF1:NM_018151:exon7:c.T572C:p.L191S	2.843e-05	0	uncertain sugnificance	.	Damaging	Probably damaging	Medium	Deleterious	no
p6	XRCC1	19q13.31		44058926	G	A	exonic	nonsynonymous SNV	XRCC1:NM_006297:exon4:c.C286T:p.P96S	4.066e-06		uncertain sugnificance	.	Damaging	Probably damaging	Medium	Deleterious	no
p7	MKI67	10q26.2		129910262	G	A	exonic	stopgain	MKI67:NM_001145966:exon9:c.C937T:p.Q313X,MKI67:NM_002417:exon10:c.C2017T:p.Q673X	4.073e-06	0	uncertain sugnificance	.	.	.	.	.	no
p8	BCL2L1	20q11.21	rs148274815	30310005	C	T	exonic	nonsynonymous SNV	BCL2L1:NM_001191:exon2:c.G17A:p.R6Q,BCL2L1:NM_001317919:exon2:c.G17A:p.R6Q,BCL2L1:NM_001317920:exon2:c.G17A:p.R6Q,BCL2L1:NM_001317921:exon2:c.G17A:p.R6Q,BCL2L1:NM_001322239:exon2:c.G17A:p.R6Q,BCL2L1:NM_001322240:exon2:c.G17A:p.R6Q,BCL2L1:NM_001322242:exon2:c.G17A:p.R6Q,BCL2L1:NM_138578:exon2:c.G17A:p.R6Q	0.0003	0.0109	uncertain sugnificance	.	Damaging	Probably damaging	Low	Deleterious	no
p8	RET	10q11.21	rs142318626	43615035	C	T	exonic	nonsynonymous SNV	RET:NM_020630:exon14:c.C2449T:p.R817C,RET:NM_020975:exon14:c.C2449T:p.R817C	1.246e-05	0	likely pathogenic	Uncertain_significance	Damaging	Probably damaging	Medium	Deleterious	no
p10	PBRM1	3p21.1		52702574	A	T	exonic	nonsynonymous SNV	PBRM1:NM_001350075:exon4:c.T324A:p.D108E,PBRM1:NM_018313:exon4:c.T324A:p.D108E,PBRM1:NM_181042:exon5:c.T324A:p.D108E,PBRM1:NM_001350074:exon6:c.T387A:p.D129E,PBRM1:NM_001350076:exon6:c.T387A:p.D129E,PBRM1:NM_001350078:exon6:c.T387A:p.D129E,PBRM1:NM_001350079:exon6:c.T387A:p.D129E,PBRM1:NM_001350077:exon7:c.T378A:p.D126E	.	.	uncertain sugnificance	.	Damaging	Probably damaging	Medium	Deleterious	yes
p12	SCARB1	12q24.31	rs367669186	125298858	G	T	exonic	nonsynonymous SNV	SCARB1:NM_001082959:exon4:c.C520A:p.R174S,SCARB1:NM_005505:exon4:c.C520A:p.R174S	2.03e-05	0	uncertain sugnificance	.	Damaging	Probably damaging	Medium	Deleterious	no
p13	TSC2	16p13.3	rs45517412	2138483	C	T	exonic	nonsynonymous SNV	TSC2:NM_001077183:exon40:c.C5095T:p.P1699S,TSC2:NM_001114382:exon41:c.C5227T:p.P1743S,TSC2:NM_000548:exon42:c.C5296T:p.P1766S	.	.	pathogenic	Uncertain_significance	.	.	.	.	yes
p14	ATM	11q22.3		108160480	T	G	exonic	nonsynonymous SNV	ATM:NM_000051:exon29:c.T4388G:p.F1463C	0.0016	0.027	uncertain sugnificance	Conflicting_interpretations_of_pathogenicity	Damaging	Probably damaging	Medium	Deleterious	yes
p14	ATM	11q22.3		108196896	C	T	exonic	nonsynonymous SNV	ATM:NM_000051:exon47:c.C6919T:p.L2307F	0.0014	0.0308	uncertain sugnificance	Conflicting_interpretations_of_pathogenicity	Damaging	Probably damaging	Medium	Neutral	yes
p14	FLT3	13q12.2		28597522	C	T	exonic	nonsynonymous SNV	FLT3:NM_004119:exon19:c.G2383A:p.V795I	0.0004	0.0081	uncertain sugnificance	.	Damaging	Possibly damaging	Neutral	Neutral	no
p14	SMARCA4	19p13.2		11169014	A	T	exonic	nonsynonymous SNV	SMARCA4:NM_001128845:exon29:c.A4418T:p.K1473M,SMARCA4:NM_001128846:exon29:c.A4415T:p.K1472M,SMARCA4:NM_001128847:exon29:c.A4409T:p.K1470M,SMARCA4:NM_001128848:exon29:c.A4406T:p.K1469M,SMARCA4:NM_003072:exon31:c.A4508T:p.K1503M,SMARCA4:NM_001128844:exon32:c.A4508T:p.K1503M,SMARCA4:NM_001128849:exon32:c.A4604T:p.K1535M	6.098e-05	0.0013	uncertain sugnificance	Conflicting_interpretations_of_pathogenicity	Damaging	Probably damaging	Medium	Deleterious	no
p15	EGF	4q25		110914460	A	G	exonic	nonsynonymous SNV	EGF:NM_001178131:exon18:c.A2666G:p.N889S,EGF:NM_001963:exon19:c.A2792G:p.N931S	.	.	uncertain sugnificance	.	Damaging	Probably damaging	Medium	Deleterious	no
p16	EXO1	1q43		242042364	A	G	exonic	nonsynonymous SNV	EXO1:NM_003686:exon11:c.A1828G:p.S610G,EXO1:NM_006027:exon11:c.A1828G:p.S610G,EXO1:NM_001319224:exon12:c.A1825G:p.S609G,EXO1:NM_130398:exon13:c.A1828G:p.S610G	0.0022	0.0022	uncertain sugnificance	.	Tolerated	Benign	Medium	Neutral	no
p16	MUTYH	1p34.1		45796222	C	T	exonic	nonsynonymous SNV	MUTYH:NM_001350650:exon14:c.G1055A:p.R352H,MUTYH:NM_001350651:exon14:c.G1055A:p.R352H,MUTYH:NM_001048171:exon15:c.G1442A:p.R481H,MUTYH:NM_001048172:exon15:c.G1403A:p.R468H,MUTYH:NM_001048173:exon15:c.G1400A:p.R467H,MUTYH:NM_001048174:exon15:c.G1400A:p.R467H,MUTYH:NM_001128425:exon15:c.G1484A:p.R495H,MUTYH:NM_001293190:exon15:c.G1445A:p.R482H,MUTYH:NM_001293191:exon15:c.G1433A:p.R478H,MUTYH:NM_001…	2.541e-05	0	uncertain sugnificance	Uncertain_significance	Damaging	Probably damaging	Medium	Neutral	no
p16	POLK	5q13.3		74842932	G	A	exonic	nonsynonymous SNV	POLK:NM_016218:exon2:c.G85A:p.E29K	0.0021	0.0004	uncertain sugnificance	Pathogenic	Damaging	Possibly damaging	Medium	Neutral	yes
p19	MMP9	20q13.12		44640295	C	A	exonic	stopgain	MMP9:NM_004994:exon6:c.C906A:p.C302X	0.0002	0.0038	likely pathogenic	Uncertain_significance	.	.	.	.	no
p19	NDUFA13	19p13.11		19627121	T	G	exonic	nonsynonymous SNV	NDUFA13:NM_015965:exon1:c.T74G:p.L25W	0.001	0.0198	uncertain sugnificance	.	Damaging	Probably damaging	High	Deleterious	no
p19	SDHB	1p36.13		17371298	C	T	exonic	nonsynonymous SNV	SDHB:NM_003000:exon2:c.G158A:p.G53E	0.0005	0.0111	uncertain sugnificance	Benign/Likely_benign	Tolerated	Benign	Low	Neutral	yes
p20	LTK	15q15.1		41796352	C	A	exonic	stopgain	LTK:NM_001135685:exon18:c.G2047T:p.E683X,LTK:NM_206961:exon19:c.G2254T:p.E752X,LTK:NM_002344:exon20:c.G2437T:p.E813X	0.0037	0.0001	likely pathogenic	.	.	.	.	.	no
p20	MMP9	20q13.12		44641983	-	A	exonic	frameshift insertion	MMP9:NM_004994:exon9:c.1420dupA:p.T474Nfs*70	.		uncertain sugnificance	.	.	.	.	.	no
p20	MSH3	5q14.1		80021325	A	G	exonic	nonsynonymous SNV	MSH3:NM_002439:exon9:c.A1394G:p.Y465C	0.0002	0	uncertain sugnificance	.	Tolerated	Probably damaging	Medium	Deleterious	yes
p20	POLR2A	17p13.1		7414577	G	A	exonic	nonsynonymous SNV	POLR2A:NM_000937:exon23:c.G3857A:p.R1286H	4.061e-06	0	uncertain sugnificance	.	.	Probably damaging	High	.	no
p22	FLT4	5q35.3		180057021	C	T	exonic	nonsynonymous SNV	FLT4:NM_002020:exon5:c.G598A:p.D200N,FLT4:NM_182925:exon5:c.G598A:p.D200N	8.15e-06	0	uncertain sugnificance	.	Tolerated	Possibly damaging	Medium	Neutral	no
p22	SMARCE1	17q21.2		38785194	C	T	exonic	nonsynonymous SNV	SMARCE1:NM_003079:exon11:c.G1079A:p.G360D	0.0015	0	uncertain sugnificance	Conflicting_interpretations_of_pathogenicity	Damaging	Probably damaging	Low	Neutral	no
